# Supplementary material for: CRISPR/Cas9-Mediated Models of Retinitis Pigmentosa Reveal Differential Proliferative Response of Müller Cells between Xenopus laevis and Xenopus tropicalis
Source: Cells. 2022 Feb 25;11(5):807. doi: 10.3390/cells11050807 (PMC8909648; doi:10.3390/cells11050807)
Supplement: Supplementary file 1 [file cells-11-00807-s001.zip]

Archive with 1 entries (1 files):
- cells-1539079-supplementary.pdf
